# Supplementary material for: Bioelectrical Impedance Analysis in Professional and Semi-Professional Football: A Scoping Review
Source: Sports (Basel). 2025 Oct 3;13(10):348. doi: 10.3390/sports13100348 (PMC12568126; doi:10.3390/sports13100348)
Supplement: Supplementary file 1 [file sports-13-00348-s001.zip]

Archive with 7 entries (5 files):
- sports-3865728-supplementary/
- sports-3865728-supplementary/sports-3865728-supplementary v5/
- sports-3865728-supplementary/sports-3865728-supplementary v5/Supplementary_1_PRISMA Checklist.pdf
- sports-3865728-supplementary/sports-3865728-supplementary v5/Supplementary_2___Search_Strategy.pdf
- sports-3865728-supplementary/sports-3865728-supplementary v5/Supplementary_3___Non_retrieved_and_Excluded_Records.pdf
- sports-3865728-supplementary/sports-3865728-supplementary v5/Supplementary_4___Data_Charting.pdf
- sports-3865728-supplementary/sports-3865728-supplementary v5/Supplementary_5___BIVA_Data_Extraction.pdf
